# Supplementary material for: Multiomics analysis reveals the genetic and metabolic characteristics associated with the low prevalence of dental caries
Source: J Oral Microbiol. 2023 Nov 2;15(1):2277271. doi: 10.1080/20002297.2023.2277271 (PMC10623897; doi:10.1080/20002297.2023.2277271)
Supplement: Supplemental Material [file ZJOM_A_2277271_SM6590.zip]

Archive with 3 entries (2 files):
- Supplementary files/
- Supplementary files/Supplementary_Figure_v3.pdf
- Supplementary files/Supplementary_Tables_1019.xlsx
